# Supplementary material for: Time line of redox events in aging postmitotic cells
Source: eLife. 2013 Feb 5;2:e00306. doi: 10.7554/eLife.00306 (PMC3564446; doi:10.7554/eLife.00306)
Supplement: Figure 1—source data 1. — Strain DBY746 was cultivated under either 2% glucose standard conditions, 0.5% glucose caloric restriction conditions, or under 2% glucose standard conditions for 2 days and then shifted to water. OxICAT samples were taken during exponential growth (day 0) and from there on every 24 hr until about 20% of cells had died (or until day 10 in water). The SwissProt ID is given for each identified protein. The number listed after each gene name denotes the peptide sequence that was identified by MS/MS analysis. The identified cysteines are given in brackets. Cysteine thiols that have been previously identified to be redox sensitive in yeast or other eukaryotic organisms according to RedoxDB (Sun et al., 2012) are shaded in green. Proteins that are known to be redox sensitive according to RedoxDB but for which only some or none of the redox sensitive cysteine(s) have been identified so far, are shaded in orange. Cysteine thiols that have been previously identified to be peroxide sensitive in yeast (Brandes et al., 2011) are shaded in light blue (aredox sensitive thiol according to RedoxDB; bredox sensitive protein according to RedoxDB; chas not been reported to be redox sensitive in RedoxDB). The cellular compartments of the respective proteins are listed according to information provided by the Saccharomyces Genome Database (SGD). DOI: http://dx.doi.org/10.7554/eLife.00306.004 [file elife00306s001.xlsx]

## Sheet: Sheet1
				% Oxidation during cultivation in 2% glucose standard medium						% Oxidation during cultivation in 0.5 % glucose caloric restriction medium								% Oxidation upon shift from standard medium at day 2 into water
SwissProt ID	Gene, peptide (Cys)	Name	Cellular compartment	Cluster	Log	Day 1	Day 2	Day 3	Day 4	Cluster	Log	Day 1	Day 2	Day 3	Day 4	Day 5	Day 7	Day 3	Day 5	Day 10
Q00955	ACC1, 1212-1241 (1225)	Acetyl-CoA carboxylase	ER	B	16 ± 3	4 ± 2	19 ± 10	44 ± 6	66 ± 6
P19414	ACO1, 376-392 (382)	Aconitase 1	C, M	A	7 ± 2	4 ± 3	12 ± 6	69 ± 7	84 ± 5	A	7 ± 2	11 ± 7	11 ± 5	20 ± 8	28 ± 7	84 ± 5	88 ± 0	26 ± 5	27 ± 5	26 ± 1
P38009	ADE17, 285-304 (300)	Bifunctional purine biosynthesis protein	C	A	8 ± 4	10 ± 2	9 ± 6	79 ± 5	75 ± 5	A	7 ± 0	9 ± 2	16 ± 1	18 ± 0	28 ± 7	66 ± 7	79 ± 5
P07245	ADE3, 603-621 (612)	C-1-tetrahydrofolate synthase	C, N							A	14 ± 3	18 ± 7	13 ± 5	13 ± 6	40 ± 6	50 ± 11	59 ± 11
P00330	ADH1, 277-299 (277;278)	Alcohol dehydrogenase 1	C		17 ± 5	32 ± 9	42 ± 7	45 ± 7	39 ± 8		14 ± 4	23 ± 8	30 ± 1	27 ± 2	44 ± 7	48 ± 8	54 ± 5	25 ± 5	29 ± 5	24 ± 2
Q04894	ADH6, 141-174 (163)	NADP-dependent alcohol dehydrogenase 6	C	A	24 ± 3	23 ± 4	31 ± 12	45 ± 9	66 ± 6
P47143	ADO1, 121-130 (121)	Adenosine kinase	C, N	A	11 ± 4	14 ± 6	12 ± 3	88 ± 4	92 ± 5	A	12 ± 0	13 ± 2	9 ± 2	13 ± 2	39 ± 4	79 ± 5	80 ± 10
P38013	AHP1, 114-124 (120)	Peroxiredoxin type-2	C	A	6 ± 2	5 ± 3	15 ± 11	73 ± 4	89 ± 5	A	11 ± 4	6 ± 2	10 ± 3	13 ± 3	25 ± 10	76 ± 8	86 ± 2
P38013	AHP1, 49-79 (62)	Peroxiredoxin type-2	C	A	12 ± 4	17 ± 4	18 ± 9	60 ± 7	80 ± 2	A	16 ± 5	15 ± 3	17 ± 1	17 ± 2	22 ± 5	71 ± 4	93 ± 5
P54115	ALD6, 124-134 (132)	Aldehyde dehydrogenase (Mg2+ dep.)	C, M	A	15 ± 4	14 ± 3	18 ± 6	66 ± 8	89 ± 1	A	13 ± 4	13 ± 2	13 ± 2	16 ± 6	31 ± 3	83 ± 6	88 ± 4
P54115	ALD6, 290-311 (306)	Aldehyde dehydrogenase (Mg2+ dep.)	C, M	A	15 ± 4	15 ± 3	23 ± 9	51 ± 7	67 ± 7	A	25 ± 5	39 ± 8	21 ± 8	22 ± 2	26 ± 7	60 ± 10	88 ± 7	31 ± 1	26 ± 5	28 ± 0
P54783	ALO1, 359-374 (359)	D-arabinono-1,4-lactone oxidase	M	A	22 ± 4	33 ± 6	2 ± 2	81 ± 10	93 ± 5	A	20 ± 5	25 ± 9	34 ± 7	22 ± 0	34 ± 7	68 ± 9	84 ± 4
P16550	APA1, 127-139 (129)	AP4A phophorylase	C, N	A	7 ± 5	6 ± 2	6 ± 2	53 ± 5	87 ± 12	B	8 ± 4	15 ± 6	7 ± 2	12 ± 5	18 ± 8	9 ± 2	70 ± 12
P46672	ARC1, 261-274 (266)	GU4 nucleic-binding protein 1	C	B	17 ± 9	14 ± 3	24 ± 6	45 ± 5	70 ± 8	B	10 ± 3	20 ± 3	19 ± 6	19 ± 5	14 ± 7	25 ± 3	61 ± 4
P53111	ARI1, 232-247 (240)	NADPH-dependent Aldehyde Reductase	C, N	A	31 ± 6	19 ± 6	30 ± 3	70 ± 21	91 ± 3
P28777	ARO2, 210-224 (221)	Chorismate synthase	C	E	13 ± 1	13 ± 6	31 ± 15	71 ± 5	74 ± 10
P32449	ARO4, 240-249 (244)	Phospho-2-dehydro-3-deoxyheptonate aldolase	C, N	A	13 ± 6	17 ± 6	23 ± 7	56 ± 4	83 ± 10	A	18 ± 3	12 ± 2	23 ± 8	17 ± 2	18 ± 12	61 ± 4	79 ± 10	29 ± 7	27 ± 3	32 ± 3
P49089	ASN1, 421-440 (432)b	Asparagine synthetase 1	C	A	10 ± 4	14 ± 1	7 ± 2	67 ± 7	76 ± 4	A	7 ± 3	11 ± 4	15 ± 2	28 ± 3	30 ± 10	52 ± 7	60 ± 7
P49089/P49090	ASN1/2, 396-406 (404)b	Asparagine synthetase 1/2	C	A	7 ± 2	9 ± 1	15 ± 6	78 ± 7	83 ± 16	A	12 ± 2	12 ± 5	11 ± 3	14 ± 3	24 ± 4	63 ± 12	66 ± 12
P50273	ATP22, 664-677 (672)	Mitochondrial translation factor ATP22	M	G	75 ± 6	64 ± 9	63 ± 11	58 ± 9	54 ± 3	G	76 ± 10	68 ± 7	88 ± 3	76 ± 8	70 ± 8	73 ± 7	71 ± 3
P38077	ATP3, 115-126 (117)	ATP synthase subunit gamma	M	F	9 ± 4	15 ± 6	18 ± 9	20 ± 5	17 ± 6
P38891	BAT1, 125-141 (126)	Branched-chain-amino-acid aminotransferase	M	A	11 ± 5	9 ± 3	15 ± 8	72 ± 2	87 ± 6	A	10 ± 2	9 ± 4	9 ± 4	15 ± 8	26 ± 8	76 ± 3	90 ± 1
P38891	BAT1, 220-237 (227)	Branched-chain-amino-acid aminotransferase	M	A	8 ± 4	7 ± 2	22 ± 11	71 ± 15	90 ± 3	A	8 ± 0	10 ± 2	17 ± 7	14 ± 3	30 ± 6	60 ± 6	85 ± 6
P29311	BMH1, 77-88 (85)	14-3-3 protein	C, N	A	16 ± 4	17 ± 3	25 ± 11	84 ± 8	92 ± 3	A	10 ± 0	11 ± 7	14 ± 4	17 ± 4	32 ± 6	96 ± 4	90 ± 2	26 ± 3	18 ± 7	21 ± 0
P39077	CCT3, 512-531 (518)	T-complex protein 1 subunit gamma	C	B	15 ± 1	12 ± 6	18 ± 8	35 ± 3	39 ± 9	A	11 ± 2	7 ± 3	13 ± 3	17 ± 9	34 ± 4	77 ± 13	81 ± 5
P39078	CCT4, 393-402 (399)	T-complex protein 1 subunit delta	C	D	12 ± 6	24 ± 8	58 ± 7	87 ± 5	86 ± 10	E	12 ± 2	14 ± 3	13 ± 2	11 ± 3	39 ± 8	72 ± 12	82 ± 13	29 ± 2	36 ± 7	32 ± 1
P39079	CCT6, 515-535 (530)	T-complex protein 1 subunit zeta	C	A	5 ± 1	4 ± 2	13 ± 6	63 ± 12	82 ± 14	A	11 ± 6	4 ± 2	4 ± 2	17 ± 3	27 ± 7	63 ± 4	66 ± 8
P39079	CCT6, 79-103 (96)	T-complex protein 1 subunit zeta	C	A	10 ± 4	12 ± 3	13 ± 7	62 ± 5	80 ± 8	A	9 ± 3	6 ± 1	9 ± 2	14 ± 7	27 ± 3	71 ± 2	94 ± 5
P42943	CCT7, 452-469 (454)	T-complex protein 1 subunit eta	C	B	11 ± 3	31 ± 7	16 ± 7	27 ± 4	59 ± 12	B	7 ± 4	20 ± 4	13 ± 3	19 ± 2	32 ± 7	40 ± 4	88 ± 5
P47079	CCT8, 335-343 (336)	T-complex protein 1 subunit theta	C	E	47 ± 10	40 ± 11	77 ± 7	76 ± 11	89 ± 8
O13547	CCW14, 38-61 (42;51;53)	Covalently-linked cell wall protein 14		G	93 ± 3	96 ± 1	85 ± 5	88 ± 12	93 ± 2	G	94 ± 4	91 ± 1	89 ± 1	92 ± 2	92 ± 3	97 ± 2	92 ± 4
P00549	CDC19, 287-309 (296)	Pyruvate kinase 1	C	A	12 ± 3	15 ± 3	22 ± 8	73 ± 5	88 ± 11
P00549	CDC19, 370-394 (371)	Pyruvate kinase 1	C	A	18 ± 5	22 ± 2	25 ± 11	84 ± 9	87 ± 9	A	28 ± 9	10 ± 3	13 ± 5	24 ± 5	30 ± 6	90 ± 3	86 ± 10
P00549	CDC19, 414-425 (418)	Pyruvate kinase 1	C	C	46 ± 7	39 ± 2	49 ± 12	76 ± 5	86 ± 7	C	41 ± 5	42 ± 4	35 ± 1	36 ± 0	46 ± 7	72 ± 10	83 ± 7
P25694	CDC48, 104-119 (115)	Cell division control protein 48	ER, C	D	12 ± 3	29 ± 6	55 ± 7	75 ± 2	93 ± 4	E	13 ± 2	15 ± 9	14 ± 6	28 ± 8	62 ± 6	68 ± 4	90 ± 5
P25694	CDC48, 76-93 (92)	Cell division control protein 48	ER, C	B	15 ± 8	14 ± 7	23 ± 8	42 ± 14	59 ± 3	B	13 ± 3	12 ± 3	18 ± 6	24 ± 7	36 ± 17	39 ± 2	80 ± 7	26 ± 4	21 ± 2	24 ± 0
P25379	CHA1, 175-195 (178)	L-serine/threonine dehydratase	M	A	11 ± 3	11 ± 4	15 ± 6	53 ± 6	75 ± 8	E	9 ± 3	9 ± 4	12 ± 2	15 ± 3	43 ± 6	70 ± 13	81 ± 11
P07258	CPA1, 8-27 (11)	Carbamoyl-phosphate synthase small chain	C	F	24 ± 7	30 ± 6	24 ± 11	32 ± 11	30 ± 4	F	22 ± 3	27 ± 7	24 ± 4	24 ± 7	27 ± 9	34 ± 8	30 ± 4
P03965	CPA2, 159-182 (170)	Carbamoyl-phosphate synthase large chain	C	A	10 ± 5	7 ± 4	12 ± 2	55 ± 7	79 ± 5	A	12 ± 0	14 ± 6	13 ± 2	14 ± 5	27 ± 6	78 ± 6	81 ± 7	29 ± 2	19 ± 6	26 ± 5
P03965	CPA2, 673-694 (678)	Carbamoyl-phosphate synthase large chain	C	A	18 ± 2	21 ± 4	20 ± 9	81 ± 10	83 ± 3	F	13 ± 4	23 ± 6	11 ± 5	25 ± 3	21 ± 6	28 ± 8	35 ± 7	34 ± 5	23 ± 1	26 ± 2
P14832	CPA1, 8-27 (11)	Peptidyl-prolyl cis-trans isomerase CPR1	C	B	12 ± 3	14 ± 0	19 ± 14	44 ± 2	63 ± 2	A	9 ± 2	6 ± 1	13 ± 3	17 ± 3	34 ± 3	71 ± 5	77 ± 4	12 ± 5	15 ± 2	26 ± 3
P53691	CPR6, 150-165 (156)	Peptidyl-prolyl cis-trans isomerase CPR6	C	A	7 ± 2	3 ± 1	6 ± 3	72 ± 6	93 ± 6		51 ± 7	34 ± 7	43 ± 4	20 ± 7	27 ± 10	87 ± 7	93 ± 2
P27614	CPS1, 361-370 (368)	Carboxypeptidase S	V	C	33 ± 3	22 ± 6	44 ± 3	77 ± 1	90 ± 6	C	27 ± 4	40 ± 8	46 ± 1	37 ± 10	43 ± 3	62 ± 2	74 ± 4	45 ± 1	48 ± 4	46 ± 9
P38845	CRP1, 105-118 (113)	Uncharacterized	N	A	21 ± 3	16 ± 1	33 ± 13	67 ± 13	79 ± 5	A	25 ± 5	16 ± 8	20 ± 5	20 ± 3	39 ± 14	83 ± 7	85 ± 8	28 ± 2	17 ± 2	26 ± 3
P24783	DBP2, 215-226 (219)	ATP-dependent RNA helicase DBP2	C	A	15 ± 2	22 ± 4	30 ± 3	74 ± 7	73 ± 13
P06634	DED1, 256-270 (257)	ATP-dependent RNA helicase DED1	C	A	11 ± 5	11 ± 5	18 ± 4	83 ± 8	81 ± 5	A	15 ± 1	16 ± 3	9 ± 2	21 ± 6	27 ± 4	70 ± 5	95 ± 0
P06634	DED1, 275-285 (276)	ATP-dependent RNA helicase DED1	C							A	11 ± 3	18 ± 7	10 ± 1	20 ± 1	19 ± 5	60 ± 5	77 ± 9
P39976	DLD3, 408-426 (409)	D-lactate dehydrogenase 3	C	F	13 ± 5	24 ± 10	25 ± 3	36 ± 4	20 ± 8	F	10 ± 5	13 ± 5	20 ± 3	30 ± 12	20 ± 3	25 ± 10	21 ± 7	20 ± 3	24 ± 2	29 ± 2
P14020	DPM1, 168-175 (172)	Dolichol-phosphate mannosyltransferase	ER	F	14 ± 4	10 ± 3	12 ± 3	17 ± 4	29 ± 4	F	7 ± 2	11 ± 6	13 ± 5	15 ± 4	19 ± 4	23 ± 8	27 ± 10	15 ± 5	19 ± 6	15 ± 1
P04802	DPS1, 250-259 (255)a	Aspartyl-tRNA synthetase	C, N	A	28 ± 4	22 ± 5	31 ± 7	76 ± 6	86 ± 12	A	29 ± 2	29 ± 1	31 ± 2	31 ± 2	35 ± 3	70 ± 11	81 ± 9	31 ± 3	26 ± 6	26 ± 1
Q06053	DUS3, 210-225 (224)	tRNA-dihydrouridine synthase 3	C, N	A	13 ± 4	19 ± 4	18 ± 3	74 ± 13	98 ± 3	A	9 ± 1	14 ± 2	15 ± 7	23 ± 2	34 ± 5	70 ± 15	81 ± 12	29 ± 4	26 ± 3	28 ± 1
P32324	EFT2, 121-144 (136)	Elongation factor 2	C	A	11 ± 7	10 ± 1	26 ± 4	70 ± 10	86 ± 5	A	13 ± 2	17 ± 4	17 ± 4	17 ± 6	30 ± 1	77 ± 10	83 ± 1	16 ± 6	11 ± 2	15 ± 3
P32324	EFT2, 353-370 (366)	Elongation factor 2	C	A	12 ± 4	6 ± 2	13 ± 5	78 ± 6	88 ± 8	A	12 ± 4	5 ± 2	13 ± 6	14 ± 8	25 ± 4	73 ± 5	89 ± 4
P32324	EFT2, 441-465 (448)	Elongation factor 2	C	F	8 ± 5	14 ± 8	17 ± 8	31 ± 9	33 ± 4	F	5 ± 1	6 ± 1	9 ± 2	15 ± 1	14 ± 8	10 ± 3	16 ± 3
P32324	EFT2, 724-749 (735)	Elongation factor 2	C	A	8 ± 4	6 ± 4	15 ± 5	77 ± 12	85 ± 1	A	9 ± 2	8 ± 5	13 ± 1	20 ± 12	19 ± 3	70 ± 9	78 ± 8
P00925	ENO2, 244-255 (248)	Enolase 2	C	A	5 ± 1	3 ± 2	10 ± 4	45 ± 6	87 ± 7	A	8 ± 3	9 ± 3	10 ± 3	11 ± 7	19 ± 7	55 ± 6	82 ± 6	27 ± 2	26 ± 2	24 ± 1
P38333	ENP1, 320-333 (330)	Essential nuclear protein 1	C, N	A	11 ± 3	4 ± 1	12 ± 5	67 ± 6	96 ± 3	A	9 ± 2	11 ± 1	10 ± 3	16 ± 4	22 ± 5	56 ± 13	79 ± 7
P32476	ERG1, 170-189 (174)	Squalene monooxygenase	ER	A	27 ± 2	21 ± 6	46 ± 7	55 ± 15	73 ± 12
P41338	ERG10, 343-362 (358)	Acetyl-CoA acetyltransferase	C	A	12 ± 3	12 ± 2	19 ± 14	56 ± 11	82 ± 17	A	7 ± 2	6 ± 1	8 ± 2	15 ± 3	30 ± 2	76 ± 9	83 ± 2
P10614	ERG11, 137-146 (142)	Cytochrome P450	ER	A	15 ± 6	13 ± 3	8 ± 3	62 ± 8	81 ± 4	A	18 ± 3	15 ± 3	20 ± 8	17 ± 3	29 ± 8	69 ± 4	60 ± 8
P54839	ERG13, 289-301 (300)	Hydroxymethylglutaryl-CoA synthase	ER	D	17 ± 6	38 ± 15	47 ± 6	80 ± 13	91 ± 6	D	16 ± 5	18 ± 5	30 ± 4	44 ± 8	55 ± 8	70 ± 10	84 ± 11
P29704	ERG9, 340-350 (341)	Squalene synthetase	ER	A	9 ± 2	12 ± 3	24 ± 5	72 ± 7	62 ± 19	A	9 ± 2	12 ± 1	11 ± 4	21 ± 4	26 ± 5	69 ± 7	80 ± 6	35 ± 4	39 ± 4	50 ± 5
P47912	FAA4, 26-52 (49)	Long-chain-fatty-acid--CoA ligase 4	C	B	4 ± 3	24 ± 7	13 ± 5	33 ± 12	83 ± 11	B	11 ± 4	15 ± 1	13 ± 3	22 ± 4	30 ± 4	26 ± 5	55 ± 4
P47912	FAA4, 400-414 (403)	Long-chain-fatty-acid--CoA ligase 4	C	B	9 ± 4	4 ± 1	14 ± 7	34 ± 15	76 ± 13	B	8 ± 2	10 ± 5	10 ± 3	15 ± 3	19 ± 5	33 ± 7	68 ± 7
P07149	FAS1, 1296-1317 (1308)	Fatty acid synthase subunit beta	C, M	F	13 ± 2	18 ± 6	23 ± 9	21 ± 2	25 ± 3	F	16 ± 7	25 ± 5	23 ± 3	23 ± 2	29 ± 6	19 ± 3	25 ± 4
P19097	FAS2, 900-919 (917)	Fatty acid synthase subunit alpha	C, M	A	22 ± 3	16 ± 7	30 ± 17	62 ± 13	86 ± 5	D	14 ± 5	8 ± 4	15 ± 3	59 ± 3	81 ± 2	87 ± 8	72 ± 10
P14540	FBA1, 209-230 (226)	Fructose-bisphosphate aldolase	C, M	A	12 ± 3	8 ± 3	22 ± 9	64 ± 10	79 ± 6
P14540	FBA1, 250-264 (254)	Fructose-bisphosphate aldolase	C, M	A	13 ± 3	16 ± 5	22 ± 9	63 ± 8	76 ± 10	A	11 ± 2	11 ± 3	15 ± 2	24 ± 2	44 ± 17	74 ± 10	81 ± 13
P14540	FBA1, 96-115 (112)	Fructose-bisphosphate aldolase	C, M	B	13 ± 2	5 ± 2	14 ± 3	30 ± 8	39 ± 6	B	9 ± 3	9 ± 5	18 ± 3	13 ± 7	29 ± 8	39 ± 2	41 ± 12
P32614	FDS1, 446-459 (454)	Probable fumarate reductase	C, M	A	6 ± 1	11 ± 4	25 ± 9	60 ± 2	90 ± 4	A	7 ± 2	16 ± 2	15 ± 3	27 ± 8	32 ± 12	66 ± 4	85 ± 7	25 ± 6	13 ± 6	24 ± 8
P20081	FPR1, 50-64 (55)	FK506-binding protein 1	C,M	G	76 ± 6	73 ± 6	70 ± 9	83 ± 9	79 ± 5	G	71 ± 5	70 ± 5	73 ± 8	82 ± 11	79 ± 8	81 ± 2	77 ± 14
P32472	FPR2, 30-39 (36)	FK506-binding protein 2	ER	G	79 ± 3	73 ± 10	76 ± 2	83 ± 7	83 ± 12	G	80 ± 3	71 ± 3	72 ± 4	81 ± 7	81 ± 11	83 ± 6	86 ± 4
P15624	FRS1, 121-138 (137)c	Phenylalanyl-tRNA synthetase beta chain	C	A	12 ± 5	15 ± 9	17 ± 4	74 ± 5	86 ± 4	A	9 ± 3	23 ± 10	11 ± 3	15 ± 5	30 ± 4	67 ± 2	75 ± 5
P18562	FUR1, 163-172 (170)	Uracil phosphoribosyltransferase	C							F	22 ± 6	21 ± 6	29 ± 9	32 ± 5	47 ± 5	73 ± 8	62 ± 14
P18562	FUR1, 195-216 (215)	Uracil phosphoribosyltransferase	C	F	11 ± 6	11 ± 3	15 ± 4	16 ± 7	21 ± 4	F	14 ± 1	17 ± 2	9 ± 4	18 ± 3	16 ± 4	26 ± 4	27 ± 5
Q05670	FUS2, 366-375 (371)	Nuclear fusion protein FUS2	N	D	18 ± 4	33 ± 10	57 ± 8	68 ± 4	80 ± 7	A	9 ± 4	18 ± 5	12 ± 4	20 ± 6	31 ± 3	64 ± 8	91 ± 2
P00359/P00358	GAPDH (TDH) 2/3, 144-160 (150;154)a	Glyceraldehyde-3-phosphate dehydrogenase 2/3	C	A	26 ± 3	22 ± 2	28 ± 7	70 ± 8	81 ± 7	A	24 ± 3	22 ± 4	21 ± 6	26 ± 4	28 ± 5	72 ± 8	87 ± 7	37 ± 5	34 ± 4	41 ± 7
P09032	GCD1, 163-188 (172)	Translation initiation factor eIF-2B subunit gamma	C	A	13 ± 2	18 ± 3	16 ± 6	85 ± 4	79 ± 7	A	14 ± 5	13 ± 3	15 ± 2	26 ± 9	29 ± 7	72 ± 9	88 ± 5
P33892	GCN1, 1070-1078 (1077)	Translational activator GCN1	C, M	A	22 ± 6	26 ± 9	33 ± 14	58 ± 5	71 ± 6	E	15 ± 3	16 ± 4	18 ± 3	24 ± 10	48 ± 9	47 ± 10	63 ± 11
P39958	GDI1, 217-226 (221)	Rab GDP-dissociation inhibitor	C	A	14 ± 1	22 ± 2	20 ± 9	65 ± 4	89 ± 5	A	10 ± 3	13 ± 3	19 ± 7	29 ± 3	40 ± 10	61 ± 8	81 ± 10	32 ± 3	38 ± 4	25 ± 3
Q12154	GET3, 314-322 (317)	ATPase GET3	ER	A	15 ± 4	15 ± 8	20 ± 7	49 ± 8	95 ± 2	B	15 ± 4	16 ± 7	16 ± 4	19 ± 9	18 ± 9	46 ± 4	40 ± 14
P25370	GFD2, 88-103 (90)	Good for DBP5 activity protein 2	C	A	16 ± 7	13 ± 3	22 ± 5	58 ± 5	85 ± 6	A	16 ± 4	14 ± 2	11 ± 4	16 ± 2	32 ± 10	96 ± 3	92 ± 5	25 ± 4	27 ± 6	24 ± 1
P53849	GIS2, 118-129 (118;121)	Zinc finger protein GIS2	C	G	70 ± 5	59 ± 4	67 ± 11	80 ± 5	78 ± 9	G	59 ± 5	54 ± 14	71 ± 4	63 ± 0	72 ± 4	68 ± 10	74 ± 15
P53849	GIS2, 48-59 (49;52)	Zinc finger protein GIS2	C	G	66 ± 7	70 ± 7	73 ± 6	76 ± 6	78 ± 7	G	71 ± 9	78 ± 9	64 ± 10	79 ± 6	78 ± 3	79 ± 4	80 ± 5
P53849	GIS2, 67-78 (67;70)	Zinc finger protein GIS2	C	C	52 ± 6	39 ± 2	57 ± 16	79 ± 4	83 ± 7	G	51 ± 13	51 ± 2	64 ± 6	66 ± 12	72 ± 12	74 ± 3	73 ± 11	57 ± 1	43 ± 6	52 ± 2
P32598	GLC7, 20-40 (38)	Serine/threonine-protein phosphatase	N	A	9 ± 4	9 ± 1	24 ± 13	77 ± 8	74 ± 9	A	8 ± 2	7 ± 3	12 ± 2	16 ± 4	30 ± 7	73 ± 1	88 ± 6
P17709	GLK1, 440-460 (448)	Glucokinase 1	C	B	15 ± 6	13 ± 5	28 ± 5	42 ± 9	62 ± 5	B	11 ± 3	10 ± 6	11 ± 3	14 ± 4	27 ± 7	36 ± 1	70 ± 4
P38720	GND1, 287-295 (287)	6-phosphogluconate dehydrogenase	C, M	A	15 ± 7	9 ± 3	15 ± 2	54 ± 5	71 ± 5	B	15 ± 3	14 ± 2	18 ± 1	24 ± 11	24 ± 11	39 ± 12	56 ± 12	14 ± 6	20 ± 3	15 ± 3
P41277/P40106	GPP1/GPP2, 210-222 (211;211)	(DL)-glycerol-3-phosphatase 1/2	C, N	A	27 ± 7	22 ± 1	38 ± 12	59 ± 14	69 ± 11	A	18 ± 8	24 ± 1	30 ± 4	27 ± 0	51 ± 14	75 ± 9	91 ± 3	44 ± 4	42 ± 7	50 ± 2
Q12068	GRE2, 77-105 (86)	NADPH-dependent methylglyoxal reductase	C, N	B	5 ± 2	13 ± 5	31 ± 6	29 ± 6	40 ± 4
P25373	GRX1, 25-45 (27;30)	Glutaredoxin 1	C, N	G	80 ± 10	83 ± 9	91 ± 4	93 ± 6	97 ± 2	G	73 ± 4	81 ± 2	83 ± 3	76 ± 8	83 ± 10	86 ± 0	76 ± 0
P38625	GUA1, 438-455 (450)	GMP synthase	C	B	9 ± 3	18 ± 5	12 ± 8	30 ± 3	67 ± 7	B	8 ± 2	12 ± 1	14 ± 1	15 ± 6	27 ± 3	42 ± 8	77 ± 10
P46655	GUS1, 378-400 (385)c	Glutamyl-tRNA synthetase	C, M	B	15 ± 5	11 ± 4	25 ± 13	43 ± 8	64 ± 5	B	11 ± 4	12 ± 6	14 ± 4	17 ± 8	23 ± 11	31 ± 5	56 ± 8
P09950	HEM1, 386-391 (386)	5-aminolevulinate synthase	M	E	13 ± 4	21 ± 7	58 ± 15	77 ± 9	88 ± 12
P16622	HEM15, 118-136 (123)	Ferrochelatase	M	A	27 ± 2	28 ± 7	39 ± 7	61 ± 6	77 ± 10	A	21 ± 7	13 ± 4	19 ± 4	24 ± 3	33 ± 8	62 ± 5	83 ± 12
P00498	HIS1, 149-179 (160)	ATP phosphoribosyltransferase	C	B	9 ± 2	12 ± 2	18 ± 3	46 ± 12	69 ± 6	B	9 ± 3	7 ± 2	16 ± 5	14 ± 6	31 ± 6	41 ± 10	53 ± 7
P13663	HOM2, 235-249 (247)	Aspartate-semialdehyde dehydrogenase	C, N	A	13 ± 3	11 ± 4	20 ± 9	68 ± 4	86 ± 6	A	11 ± 2	9 ± 2	15 ± 3	14 ± 3	27 ± 4	54 ± 7	86 ± 8	36 ± 4	27 ± 5	36 ± 8
P13663	HOM2, 250-263 (259)	Aspartate-semialdehyde dehydrogenase	C, N	A	20 ± 2	15 ± 2	19 ± 3	64 ± 8	76 ± 5	A	19 ± 1	13 ± 1	17 ± 2	24 ± 2	29 ± 4	57 ± 10	73 ± 7	19 ± 1	18 ± 3	22 ± 3
P10869	HOM3, 38-56 (53)	Aspartokinase	C	A	5 ± 1	6 ± 3	18 ± 4	67 ± 1	80 ± 7	A	6 ± 1	16 ± 9	23 ± 4	18 ± 8	33 ± 11	57 ± 2	79 ± 6	27 ± 3	27 ± 3	37 ± 5
P31539	HSP104, 387-407 (400)	Heat shock protein 104	C, N	B	11 ± 4	7 ± 3	12 ± 2	28 ± 3	57 ± 6	B	11 ± 2	5 ± 1	9 ± 3	14 ± 7	32 ± 3	36 ± 9	87 ± 6
P19882	HSP60, 266-287 (283)	Heat shock protein 60	M		18 ± 3	14 ± 2	34 ± 4	31 ± 6	40 ± 2	B	15 ± 2	22 ± 4	30 ± 12	22 ± 4	23 ± 6	48 ± 7	54 ± 6	40 ± 2	26 ± 4	33 ± 6
P33416	HSP78, 325-337 (333)	Heat shock protein 78	M	B	13 ± 3	9 ± 4	15 ± 5	33 ± 1	65 ± 8	B	14 ± 4	15 ± 2	17 ± 5	30 ± 4	49 ± 8	49 ± 4	81 ± 15
P04807	HXK2, 395-407 (398;404)	Hexokinase 2	C	B	17 ± 3	16 ± 4	25 ± 8	44 ± 4	57 ± 6	A	17 ± 3	15 ± 2	22 ± 4	30 ± 5	38 ± 6	68 ± 2	89 ± 8	12 ± 6	13 ± 4	20 ± 3
P21954	IDP1, 360-371 (370)	Isocitrate dehydrogenase 1	M	A	10 ± 5	3 ± 2	9 ± 5	69 ± 12	84 ± 8	B	17 ± 4	12 ± 6	24 ± 4	29 ± 8	13 ± 6	34 ± 11	57 ± 0
P21954	IDP1, 393-403 (398)	Isocitrate dehydrogenase 1	M	E	18 ± 4	19 ± 3	41 ± 4	61 ± 13	85 ± 9	E	16 ± 0	18 ± 6	32 ± 10	25 ± 5	49 ± 6	81 ± 9	80 ± 8	37 ± 1	39 ± 5	36 ± 6
P21954	IDP1, 89-98 (89)	Isocitrate dehydrogenase 1	M	A	13 ± 3	9 ± 3	32 ± 4	65 ± 13	76 ± 5	A	19 ± 3	17 ± 5	19 ± 1	25 ± 4	44 ± 5	70 ± 14	84 ± 5
P09436	ILS1, 99-120 (119)	Isoleucyl-tRNA synthetase	C	A	25 ± 5	22 ± 8	21 ± 4	95 ± 2	89 ± 4
P39522	ILV3, 157-180 (176)	Dihydroxy-acid dehydratase	M	A	14 ± 4	22 ± 3	27 ± 7	61 ± 5	73 ± 11	A	22 ± 9	12 ± 2	18 ± 6	27 ± 3	32 ± 7	77 ± 8	83 ± 5
P06168	ILV5, 307-321 (316)	Ketol-acid reductoisomerase	M	A	15 ± 1	12 ± 3	17 ± 9	45 ± 5	82 ± 5	A	18 ± 4	9 ± 2	20 ± 4	14 ± 2	26 ± 10	90 ± 2	87 ± 7	18 ± 2	14 ± 1	16 ± 3
P25605	ILV6, 102-120 (111)	Acetolactate synthase small subunit	M	A	8 ± 2	17 ± 4	18 ± 8	65 ± 8	81 ± 9	A	9 ± 1	8 ± 3	7 ± 3	14 ± 4	25 ± 5	85 ± 3	86 ± 9
P25605	ILV6, 236-254 (244)	Acetolactate synthase small subunit	M	B	15 ± 3	9 ± 3	22 ± 7	40 ± 1	55 ± 1	B	7 ± 3	14 ± 2	16 ± 6	23 ± 9	25 ± 5	41 ± 4	69 ± 5	21 ± 3	10 ± 1	16 ± 2
P25605	ILV6, 261-272 (270)	Acetolactate synthase small subunit	M	A	9 ± 4	8 ± 3	17 ± 9	70 ± 9	84 ± 9	A	8 ± 2	10 ± 6	13 ± 2	13 ± 3	23 ± 4	65 ± 5	73 ± 10	24 ± 3	27 ± 3	31 ± 2
P25605	ILV6, 76-93 (82)	Acetolactate synthase small subunit	M	A	7 ± 3	5 ± 2	18 ± 11	69 ± 21	98 ± 1	A	7 ± 2	7 ± 2	9 ± 4	11 ± 2	18 ± 9	61 ± 7	84 ± 15
P11986	INO1, 19-29 (19)	Inositol-1-phosphate synthase	C	F	34 ± 4	39 ± 13	26 ± 6	33 ± 6	36 ± 3	F	31 ± 4	28 ± 7	19 ± 5	25 ± 3	33 ± 3	33 ± 7	30 ± 6
P40069	KAP123, 977-987 (984)	Importin subunit beta-4	C, N	A	14 ± 3	17 ± 6	27 ± 10	67 ± 6	82 ± 11	A	19 ± 7	18 ± 4	20 ± 9	23 ± 8	17 ± 6	55 ± 4	83 ± 10	17 ± 2	24 ± 3	24 ± 0
P20967	KGD1, 982-996 (983)	2-oxoglutarate dehydrogenase E1	M	E	25 ± 3	21 ± 5	49 ± 4	57 ± 11	84 ± 12	E	18 ± 3	18 ± 8	19 ± 9	16 ± 6	57 ± 8	54 ± 6	70 ± 4
P27809	KRE2, 123-130 (124)	Glycolipid 2-alpha-mannosyltransferase	G	A	33 ± 3	26 ± 5	49 ± 8	80 ± 9	97 ± 2	A	29 ± 2	21 ± 8	30 ± 5	48 ± 2	54 ± 9	84 ± 5	88 ± 10	40 ± 2	30 ± 3	29 ± 1
P32486	KRE6, 476-493 (479;481)	Beta-glucan synthesis-associated protein	G, ER	G	92 ± 3	90 ± 2	94 ± 2	95 ± 3	94 ± 4
P15180	KRS1, 206-229 (212)b	Lysyl-tRNA synthetase	C	F	12 ± 6	8 ± 3	17 ± 5	24 ± 4	37 ± 3	F	16 ± 6	21 ± 8	12 ± 6	15 ± 3	21 ± 1	30 ± 9	28 ± 6
P15180	KRS1, 429-446 (438)b	Lysyl-tRNA synthetase	C	A	9 ± 4	4 ± 2	18 ± 7	63 ± 11	78 ± 7	A	9 ± 1	17 ± 3	11 ± 4	15 ± 4	27 ± 6	66 ± 5	81 ± 8
P15180	KRS1, 430-446 (438)b	Lysyl-tRNA synthetase	C	A	10 ± 5	12 ± 3	22 ± 13	75 ± 4	86 ± 4	A	9 ± 2	26 ± 6	20 ± 12	28 ± 9	36 ± 9	79 ± 10	83 ± 3	39 ± 4	18 ± 4	27 ± 11
P15180	KRS1, 481-496 (486)	Lysyl-tRNA synthetase	C	A	13 ± 2	8 ± 3	16 ± 8	58 ± 13	68 ± 4	B	14 ± 7	16 ± 4	14 ± 5	25 ± 12	19 ± 3	39 ± 6	47 ± 9
P14904	LAP4, 191-203 (202)	Vacuolar aminopeptidase 1	V	D	19 ± 3	38 ± 4	45 ± 8	83 ± 8	86 ± 9	A	25 ± 3	35 ± 9	27 ± 5	22 ± 2	39 ± 6	61 ± 2	81 ± 2	41 ± 6	35 ± 5	52 ± 7
P07264	LEU1, 230-242 (233)	3-isopropylmalate dehydratase	C	A	15 ± 4	22 ± 3	29 ± 8	67 ± 4	80 ± 1	B	13 ± 3	9 ± 5	14 ± 2	16 ± 7	15 ± 2	27 ± 6	64 ± 10
P07264	LEU1, 60-77 (63)	3-isopropylmalate dehydratase	C	A	22 ± 4	20 ± 4	24 ± 5	62 ± 7	85 ± 4	A	13 ± 3	15 ± 2	23 ± 4	22 ± 3	42 ± 7	87 ± 7	85 ± 1
P06208	LEU4, 345-353 (345)	2-isopropylmalate synthase	C, M	A	10 ± 3	14 ± 5	18 ± 7	67 ± 4	79 ± 8	A	8 ± 3	9 ± 2	11 ± 3	14 ± 5	26 ± 12	65 ± 12	80 ± 7	17 ± 3	27 ± 5	25 ± 2
P09624	LPD1, 45-58 (54)	Dihydrolipoyl dehydrogenase	M	A	12 ± 2	17 ± 7	24 ± 4	72 ± 5	80 ± 7	A	15 ± 1	18 ± 3	18 ± 6	29 ± 2	35 ± 13	73 ± 5	88 ± 4	35 ± 6	40 ± 1	33 ± 2
P53312	LSC2, 365-377 (365)	Succinyl-CoA ligase subunit beta	M	A	12 ± 4	10 ± 5	13 ± 6	68 ± 3	81 ± 12	F	10 ± 3	15 ± 0	14 ± 11	20 ± 5	12 ± 4	25 ± 10	23 ± 11	21 ± 1	18 ± 6	20 ± 2
P07702	LYS2, 611-625 (614)	L-aminoadipate-semialdehyde dehydrogenase	C	E	15 ± 7	22 ± 7	49 ± 15	79 ± 14	86 ± 10	D	14 ± 4	11 ± 3	12 ± 5	48 ± 8	56 ± 3	74 ± 9	81 ± 6
Q12122	LYS21, 194-206 (202)	Homocitrate synthase	N	B	13 ± 4	13 ± 2	21 ± 7	32 ± 4	43 ± 3	B	16 ± 2	16 ± 2	8 ± 3	36 ± 8	26 ± 7	38 ± 4	49 ± 5	23 ± 6	17 ± 5	18 ± 1
Q12122	LYS21, 289-319 (314)	Homocitrate synthase	N	B	14 ± 6	20 ± 4	24 ± 3	46 ± 13	61 ± 9	B	14 ± 2	28 ± 10	17 ± 1	27 ± 9	31 ± 13	47 ± 11	53 ± 3
P49367	LYS4, 335-344 (340)	Homoaconitase	M	F	35 ± 5	23 ± 1	35 ± 6	49 ± 10	39 ± 1	F	31 ± 2	24 ± 5	21 ± 3	29 ± 4	33 ± 5	28 ± 2	26 ± 2	36 ± 4	36 ± 1	39 ± 1
P38999	LYS9, 333-342 (340)	Saccharopine dehydrogenase	C	F	15 ± 4	5 ± 2	14 ± 3	16 ± 4	6 ± 2	F	17 ± 6	13 ± 7	18 ± 9	9 ± 4	14 ± 7	15 ± 3	15 ± 2
P36013	MAE1, 202-221 (220)	Malic enzyme	M		29 ± 2	20 ± 5	43 ± 9	43 ± 9	69 ± 10
P36013	MAE1, 535-555 (541)	Malic enzyme	M	A	10 ± 3	9 ± 3	19 ± 6	67 ± 4	86 ± 2	A	10 ± 2	15 ± 1	19 ± 2	19 ± 2	17 ± 7	71 ± 4	90 ± 4
P53091	MCM6, 813-832 (815)	DNA replication licensing factor MCM6	C, N	A	20 ± 5	15 ± 3	16 ± 3	50 ± 6	75 ± 5	A	5 ± 3	18 ± 6	13 ± 3	16 ± 4	27 ± 5	71 ± 9	88 ± 9
P00958	MES1, 353-366 (353)	Methionyl-tRNA synthetase	C	E	23 ± 2	34 ± 7	64 ± 9	86 ± 4	82 ± 9	D	20 ± 0	21 ± 7	31 ± 5	61 ± 7	78 ± 3	80 ± 7	98 ± 1	48 ± 5	59 ± 2	52 ± 4
P32179	MET22, 339-355 (349)	3'(2'),5'-bisphosphate nucleotidase	C	F	21 ± 3	14 ± 2	13 ± 4	23 ± 6	22 ± 6	F	11 ± 5	15 ± 3	29 ± 3	27 ± 7	25 ± 7	20 ± 5	29 ± 6	28 ± 7	23 ± 4	30 ± 2
P05694	MET6, 563-573 (571)	Methionine synthase	C	A	14 ± 3	9 ± 3	26 ± 10	64 ± 13	89 ± 6	B	16 ± 3	31 ± 4	32 ± 6	18 ± 4	33 ± 9	31 ± 4	51 ± 8
P05694	MET6, 650-667 (657)	Methionine synthase	C	F	12 ± 2	9 ± 2	13 ± 4	20 ± 8	31 ± 9	F	7 ± 2	7 ± 3	14 ± 7	8 ± 3	16 ± 5	13 ± 3	12 ± 0
P09440	MIS1, 216-229 (224)	C-1-tetrahydrofolate synthase	M	B	10 ± 3	14 ± 3	19 ± 6	35 ± 5	53 ± 5	B	5 ± 0	11 ± 6	12 ± 3	16 ± 7	32 ± 7	44 ± 3	60 ± 10
P53875	MRPL19, 36-46 (40)	54S ribosomal protein L19	M	A	7 ± 3	7 ± 3	6 ± 4	60 ± 15	87 ± 4	A	9 ± 5	9 ± 3	8 ± 1	14 ± 2	25 ± 5	75 ± 1	77 ± 11
P36517	MRPL4, 62-76 (62)	54S ribosomal protein L4	M	F	9 ± 3	15 ± 4	15 ± 3	26 ± 4	24 ± 7									7 ± 1	21 ± 7	10 ± 4
P25293	NAP1, 231-250 (249)	Nucleosome assembly protein	C, N	F	16 ± 6	17 ± 8	19 ± 8	29 ± 5	35 ± 10	F	10 ± 4	9 ± 3	8 ± 2	11 ± 2	24 ± 8	22 ± 6	21 ± 8
P53081	NIF3, 105-123 (114)	NGG1-interacting factor 3	C, M	A	10 ± 3	7 ± 2	16 ± 5	68 ± 20	64 ± 4	A	12 ± 1	9 ± 2	14 ± 2	16 ± 4	24 ± 8	51 ± 10	69 ± 6
P15646	NOP1, 273-288 (275)	rRNA 2'-O-methyltransferase fibrillarin	C, N	A	9 ± 3	15 ± 3	12 ± 5	73 ± 4	92 ± 7	A	13 ± 2	14 ± 3	11 ± 5	16 ± 8	29 ± 9	69 ± 6	83 ± 11
P15646	NOP1, 312-319 (314)	rRNA 2'-O-methyltransferase fibrillarin	C, N	A	9 ± 7	9 ± 4	9 ± 4	69 ± 13	83 ± 14	A	10 ± 3	14 ± 8	9 ± 4	21 ± 1	36 ± 8	71 ± 6	81 ± 4
P27476	NSR1, 233-254 (241)	Nuclear localization sequence-binding protein	N	A	14 ± 6	31 ± 9	17 ± 7	73 ± 12	77 ± 11	A	12 ± 4	22 ± 4	30 ± 12	32 ± 5	34 ± 12	67 ± 10	79 ± 6
Q02630	NUP116, 1030-1042 (1031)	Nucleoporin NUP116/NSP116	N	A	9 ± 6	17 ± 5	21 ± 9	52 ± 7	70 ± 7
P38219	OLA1, 126-143 (126)	Uncharacterized GTP-binding protein	C	A	5 ± 3	6 ± 3	13 ± 6	81 ± 12	76 ± 14	A	6 ± 2	8 ± 3	6 ± 2	13 ± 2	25 ± 6	66 ± 6	81 ± 6
P38219	OLA1, 43-62 (43)	Uncharacterized GTP-binding protein	C	E	17 ± 7	12 ± 2	46 ± 12	91 ± 3	83 ± 2	E	20 ± 9	10 ± 3	22 ± 9	29 ± 3	53 ± 2	78 ± 8	88 ± 8
P38219	OLA1, 72-81 (76)	Uncharacterized GTP-binding protein	C	A	9 ± 3	9 ± 5	13 ± 4	60 ± 18	83 ± 9	A	6 ± 2	16 ± 9	15 ± 2	20 ± 4	26 ± 6	65 ± 11	85 ± 3	25 ± 7	31 ± 6	31 ± 2
P38325	OM14, 28-35 (29)	Mitochondrial outer membrane protein	M	F	4 ± 2	5 ± 3	28 ± 9	17 ± 4	15 ± 5	F	5 ± 1	13 ± 1	15 ± 3	14 ± 2	13 ± 5	12 ± 4	17 ± 4
Q12447	PAA1, 48-61 (51;55)	Polyamine N-acetyltransferase 1	C	E	26 ± 8	36 ± 10	53 ± 13	48 ± 12	61 ± 8	D	18 ± 6	15 ± 5	25 ± 8	52 ± 3	61 ± 4	71 ± 5	83 ± 1	39 ± 5	47 ± 6	57 ± 9
P06169	PDC1, 213-224 (221;222)	Pyruvate decarboxylase isozyme 1	C, N	A	22 ± 4	18 ± 6	13 ± 5	58 ± 3	61 ± 6	B	15 ± 4	15 ± 3	20 ± 7	15 ± 8	32 ± 7	43 ± 8	43 ± 10	15 ± 4	12 ± 1	28 ± 1
P16467	PDC5, 128-154 (152)	Pyruvate decarboxylase isozyme 2	C, N	A	11 ± 8	15 ± 6	12 ± 3	77 ± 10	78 ± 4	A	14 ± 3	10 ± 4	14 ± 2	16 ± 8	30 ± 8	77 ± 9	88 ± 4
P18239	PET9, 265-273 (271)	ADP,ATP carrier protein 2	M	A	16 ± 2	14 ± 2	18 ± 6	75 ± 12	89 ± 6	A	8 ± 2	10 ± 5	11 ± 3	14 ± 3	26 ± 3	57 ± 11	81 ± 8	22 ± 2	23 ± 6	17 ± 0
P18239	PET9, 287-294 (288)	ADP,ATP carrier protein 2	M	F	13 ± 2	12 ± 6	18 ± 7	21 ± 1	22 ± 6	F	11 ± 2	12 ± 8	11 ± 2	11 ± 2	14 ± 3	27 ± 7	20 ± 5
P18239	PET9, 66-76 (73)	ADP,ATP carrier protein 2	M	A	7 ± 3	6 ± 5	10 ± 6	44 ± 19	80 ± 13	A	11 ± 5	4 ± 1	12 ± 1	17 ± 3	33 ± 12	76 ± 4	66 ± 9
P18239	PET9, 67-76 (73)	ADP,ATP carrier protein 2	M	A	13 ± 2	15 ± 6	12 ± 3	77 ± 6	71 ± 4	A	9 ± 2	10 ± 2	11 ± 4	14 ± 4	29 ± 2	78 ± 4	86 ± 11	29 ± 6	36 ± 4	35 ± 2
P07274	PFY1, 77-91 (89)	Profilin	C	A	7 ± 4	5 ± 2	10 ± 2	72 ± 15	92 ± 3	A	5 ± 2	7 ± 4	14 ± 2	13 ± 3	24 ± 7	73 ± 10	94 ± 5
P00560	PGK1, 83-108 (98)	Phosphoglycerate kinase	C	A	9 ± 3	5 ± 3	8 ± 4	62 ± 6	86 ± 9	A	11 ± 1	8 ± 1	10 ± 2	12 ± 0	23 ± 6	75 ± 4	88 ± 5	25 ± 3	24 ± 3	28 ± 3
P37012	PGM2, 372-389 (376)	Phosphoglucomutase-2	C	A	12 ± 4	9 ± 2	13 ± 7	87 ± 6	82 ± 13	A	10 ± 2	7 ± 2	12 ± 1	10 ± 4	11 ± 3	63 ± 10	85 ± 9
P05030/P19657	PMA1/2, 392-414 (376;405)	Plasma membrane ATPase 1/2	C	A	13 ± 3	12 ± 2	18 ± 5	72 ± 8	62 ± 7	A	13 ± 1	12 ± 2	10 ± 4	10 ± 2	19 ± 6	54 ± 5	73 ± 6
P05030/P19657	PMA1/2, 415-443 (409;438)	Plasma membrane ATPase 1/2	C	A	12 ± 7	16 ± 6	16 ± 4	68 ± 8	85 ± 4	A	10 ± 1	6 ± 3	12 ± 4	11 ± 3	19 ± 8	59 ± 7	83 ± 8
P05030/P19657	PMA1/2, 487-503 (472;501)	Plasma membrane ATPase 1/2	C	A	18 ± 5	17 ± 5	23 ± 11	69 ± 15	97 ± 1	A	17 ± 2	14 ± 2	11 ± 2	14 ± 3	26 ± 3	87 ± 6	81 ± 10	37 ± 3	36 ± 3	40 ± 4
P04840	POR1, 125-132 (130)	Mitochondrial outer membrane protein porin 1	M	A	8 ± 4	11 ± 3	14 ± 3	77 ± 2	86 ± 4	A	7 ± 2	7 ± 1	11 ± 2	14 ± 0	28 ± 7	55 ± 0	70 ± 4
P53043	PPT1, 244-262 (247)	Serine/threonine-protein phosphatase T	C, N	A	12 ± 8	15 ± 4	27 ± 3	52 ± 8	70 ± 8
P09232	PRB1, 344-368 (361)	Cerevisin	V	E	18 ± 5	23 ± 10	57 ± 12	91 ± 10	94 ± 4	E	12 ± 3	14 ± 4	26 ± 4	23 ± 4	77 ± 7	80 ± 11	88 ± 8
P21242	PRE10, 73-86 (76)	Proteasome component C1	N	A	12 ± 4	13 ± 7	17 ± 7	69 ± 5	73 ± 4	A	17 ± 4	15 ± 7	19 ± 12	22 ± 8	29 ± 5	77 ± 3	80 ± 7	21 ± 4	9 ± 3	15 ± 5
P41940	PSA1, 100-125 (113)	Mannose-1-phosphate guanyltransferase	C	A	12 ± 3	4 ± 2	11 ± 5	56 ± 12	77 ± 4
P32379	PUP2, 94-122 (117)	Proteasome component PUP2	C, N	B	23 ± 10	15 ± 7	18 ± 10	42 ± 9	67 ± 7	B	20 ± 6	19 ± 1	17 ± 2	27 ± 3	30 ± 9	47 ± 4	79 ± 4
P07275	PUT2, 154-171 (162)	Delta-1-pyrroline-5-carboxylate dehydrogenase	M	E	12 ± 4	10 ± 6	35 ± 11	60 ± 6	66 ± 13
P32327	PYC2, 211-222 (218)	Pyruvate carboxylase 2	C	D	11 ± 2	28 ± 1	46 ± 7	81 ± 13	93 ± 3	D	13 ± 7	11 ± 4	22 ± 10	47 ± 10	66 ± 12	77 ± 3	81 ± 7	41 ± 7	42 ± 1	42 ± 5
P07257	QCR2, 129-152 (137)	Cytochrome b-c1 complex subunit 2	M	A	23 ± 6	32 ± 7	35 ± 12	84 ± 7	90 ± 7	A	20 ± 5	24 ± 8	15 ± 6	18 ± 4	35 ± 7	88 ± 4	81 ± 4
P32628	RAD23, 364-371 (365)	UV excision repair protein RAD23	N	A	23 ± 9	30 ± 10	26 ± 5	47 ± 11	82 ± 10	A	17 ± 1	25 ± 4	16 ± 7	27 ± 0	35 ± 6	70 ± 9	90 ± 6
Q99258	RIB3, 125-136 (133)	3,4-dihydroxy-2-butanone 4-phosphate synthase	C, M	C	45 ± 6	36 ± 4	53 ± 16	85 ± 5	97 ± 2	C	37 ± 2	29 ± 9	37 ± 11	37 ± 3	59 ± 3	61 ± 6	86 ± 6	48 ± 5	44 ± 4	48 ± 7
Q12189	RKI1, 73-83 (75)	Ribose-5-phosphate isomerase	C, N	B	12 ± 5	11 ± 5	14 ± 3	16 ± 3	49 ± 8	F	13 ± 3	16 ± 5	17 ± 2	12 ± 5	17 ± 5	20 ± 4	24 ± 3
P11745	RNA1, 169-182 (180)	Ran GTPase-activating protein 1	C, N	A	14 ± 2	16 ± 4	27 ± 8	78 ± 9	90 ± 6	A	9 ± 2	15 ± 4	26 ± 9	22 ± 7	36 ± 4	82 ± 8	81 ± 2	27 ± 6	15 ± 7	22 ± 4
P49723	RNR4, 221-235 (228)	Ribonucleoside-diphosphate reductase small chain 2	C, N	A	12 ± 3	19 ± 2	19 ± 10	67 ± 4	81 ± 2	A	12 ± 1	16 ± 2	13 ± 5	15 ± 5	22 ± 11	68 ± 6	92 ± 3
P41805	RPL10, 41-69 (49)a	60S ribosomal protein L10	C	A	15 ± 5	15 ± 6	31 ± 12	73 ± 12	89 ± 4	E	21 ± 3	17 ± 4	28 ± 8	23 ± 3	59 ± 7	80 ± 12	90 ± 7	26 ± 7	18 ± 4	24 ± 2
P41805	RPL10, 70-82 (71)b	60S ribosomal protein L10	C	A	21 ± 4	16 ± 5	23 ± 2	71 ± 9	86 ± 9	A	18 ± 2	13 ± 3	16 ± 2	26 ± 8	31 ± 4	60 ± 12	86 ± 9	21 ± 3	31 ± 1	45 ± 5
Q3E757	RPL11B, 144-153 (144)c	60S ribosomal protein L11-B	C	B	8 ± 5	11 ± 3	11 ± 7	23 ± 7	54 ± 4	B	14 ± 6	14 ± 7	8 ± 3	18 ± 2	24 ± 7	41 ± 9	62 ± 12
P17079	RPL12B, 131-142 (141)c	60S ribosomal protein L12	C	A	8 ± 3	7 ± 3	15 ± 6	57 ± 2	75 ± 9	A	10 ± 2	20 ± 8	21 ± 7	15 ± 5	26 ± 9	63 ± 11	78 ± 6
Q12672	RPL21B, 101-108 (101)	60S ribosomal protein L21-B	C	A	9 ± 3	9 ± 3	21 ± 10	62 ± 13	88 ± 3	B	10 ± 3	28 ± 11	14 ± 2	26 ± 2	32 ± 4	34 ± 6	42 ± 3
P04451	RPL23B, 13-32 (25)a	60S ribosomal protein L23	C	F	15 ± 4	24 ± 4	18 ± 9	16 ± 8	11 ± 6	F	13 ± 2	14 ± 8	20 ± 8	11 ± 4	22 ± 8	15 ± 6	21 ± 4
P40525	RPL34B, 44-60 (44;47)a	60S ribosomal protein L34-B	C	C	43 ± 7	33 ± 5	52 ± 14	64 ± 9	79 ± 5	C	35 ± 3	33 ± 7	51 ± 2	43 ± 12	63 ± 12	67 ± 3	88 ± 3	51 ± 7	58 ± 3	59 ± 0
P39741	RPL35B, 63-77 (67)	60S ribosomal protein L35	C	B	8 ± 4	11 ± 2	17 ± 12	27 ± 15	60 ± 11	D	16 ± 1	6 ± 2	17 ± 7	47 ± 3	48 ± 4	75 ± 6	93 ± 3	22 ± 4	12 ± 4	26 ± 0
P51402	RPL37B, 33-43 (34;37)a	60S ribosomal protein L37-B	C	C	38 ± 4	36 ± 10	40 ± 8	66 ± 8	75 ± 4	C	38 ± 6	34 ± 6	29 ± 10	39 ± 6	65 ± 4	78 ± 7	88 ± 9
P14796	RPL40A, 13-21 (15;20)c	60S ribosomal protein L40	C	G	66 ± 8	63 ± 15	79 ± 9	88 ± 3	79 ± 13	G	62 ± 5	54 ± 12	62 ± 9	58 ± 12	75 ± 5	87 ± 5	94 ± 2	73 ± 4	68 ± 3	62 ± 6
P14796	RPL40A, 39-48 (39)c	60S ribosomal protein L40	C	A	18 ± 3	21 ± 7	37 ± 7	73 ± 13	90 ± 3	A	18 ± 5	19 ± 1	31 ± 4	20 ± 5	38 ± 10	69 ± 4	81 ± 2	33 ± 4	24 ± 2	27 ± 0
P14796	RPL40A, 8-17 (15)c	60S ribosomal protein L40	C	A	26 ± 3	29 ± 4	44 ± 6	77 ± 7	84 ± 13		27 ± 2	27 ± 6	45 ± 6	33 ± 7	41 ± 8	84 ± 4	84 ± 5
P02405	RPL42B, 68-76 (74)	60S ribosomal protein L42	C	E	15 ± 2	22 ± 6	49 ± 11	86 ± 6	86 ± 7	D	15 ± 4	19 ± 6	25 ± 5	49 ± 9	54 ± 5	77 ± 10	93 ± 4	38 ± 1	33 ± 2	36 ± 6
P49626	RPL4B, 85-95 (94)b	60S ribosomal protein L4-B	C		11 ± 5	25 ± 14	34 ± 10	33 ± 13	92 ± 6
P26321	RPL5, 55-85 (62)	60S ribosomal protein L5	C	B	13 ± 4	27 ± 5	17 ± 5	29 ± 7	75 ± 6	F	11 ± 5	26 ± 12	26 ± 12	17 ± 3	26 ± 1	29 ± 2	35 ± 6
P29453	RPL8B, 150-171 (170)	60S ribosomal protein L8-B	C	B	9 ± 7	14 ± 4	26 ± 7	31 ± 10	69 ± 9
P38886	RPN10, 110-127 (115)	26S proteasome regulatory subunit RPN10	N	F	17 ± 2	18 ± 10	13 ± 5	14 ± 3	23 ± 7	F	15 ± 2	15 ± 1	16 ± 4	19 ± 6	18 ± 6	15 ± 1	16 ± 6
P46654	RPS0B, 135-165 (162)c	40S ribosomal protein S0-B	C	A	18 ± 8	17 ± 8	23 ± 7	70 ± 3	87 ± 8	E	12 ± 4	10 ± 2	14 ± 6	13 ± 3	41 ± 9	68 ± 8	81 ± 9	31 ± 4	34 ± 6	31 ± 0
P26781	RPS11B, 117-133 (128)a	40S ribosomal protein S11	C	A	18 ± 2	15 ± 6	24 ± 9	78 ± 8	77 ± 9	A	15 ± 2	17 ± 1	15 ± 3	24 ± 10	19 ± 4	77 ± 4	74 ± 7
P26781	RPS11B, 58-67 (58)b	40S ribosomal protein S11	C	E	18 ± 2	17 ± 1	37 ± 15	77 ± 6	81 ± 11	A	14 ± 2	17 ± 5	27 ± 6	25 ± 5	36 ± 11	83 ± 9	86 ± 2	38 ± 2	45 ± 6	38 ± 1
P39516	RPS14B, 72-83 (72)	40S ribosomal protein S14-B	C	A	12 ± 6	14 ± 4	19 ± 4	73 ± 11	88 ± 4	A	10 ± 5	18 ± 2	16 ± 3	22 ± 7	32 ± 9	56 ± 13	89 ± 8
P14127	RPS17B, 34-45 (35)a	40S ribosomal protein S17-B	C	A	8 ± 3	5 ± 2	6 ± 3	61 ± 4	89 ± 1	A	8 ± 2	6 ± 1	12 ± 2	15 ± 3	25 ± 5	84 ± 6	88 ± 3
P23248	RPS1B, 65-83 (69)	40S ribosomal protein S1-B	C	A	8 ± 3	5 ± 2	6 ± 2	60 ± 6	76 ± 6	A	5 ± 1	7 ± 2	13 ± 2	15 ± 4	28 ± 5	68 ± 1	89 ± 7
Q3E754	RPS21B, 16-22 (17)a	40S ribosomal protein S21-B	C	A	20 ± 6	15 ± 2	16 ± 3	56 ± 10	65 ± 3	B	16 ± 9	14 ± 1	16 ± 7	21 ± 10	22 ± 6	47 ± 4	57 ± 9
Q3E7Y3	RPS22B, 72-78 (72)b	40S ribosomal protein S22-B	C	E	13 ± 4	9 ± 5	34 ± 7	62 ± 14	72 ± 16	A	32 ± 9	29 ± 8	36 ± 9	32 ± 11	41 ± 10	72 ± 14	79 ± 8	29 ± 5	25 ± 4	28 ± 3
P32827	RPS23B, 83-109 (92)	40S ribosomal protein S23	C	B	8 ± 4	10 ± 1	15 ± 3	29 ± 8	34 ± 8	B	11 ± 2	5 ± 2	8 ± 1	16 ± 6	29 ± 5	30 ± 10	39 ± 5
P39939	RPS26B, 67-82 (74;77)	40S ribosomal protein S26-B	C	C	46 ± 9	54 ± 12	55 ± 13	62 ± 4	87 ± 9	C	51 ± 3	50 ± 1	64 ± 7	59 ± 11	64 ± 3	63 ± 5	78 ± 9	49 ± 4	57 ± 5	58 ± 4
P41057	RPS29A, 23-32 (24)	40S ribosomal protein S29-A	C	C	47 ± 9	39 ± 8	53 ± 10	83 ± 14	90 ± 12	C	49 ± 2	42 ± 9	58 ± 3	57 ± 2	60 ± 3	78 ± 4	85 ± 4
P41057	RPS29A, 33-40 (39)	40S ribosomal protein S29-A	C	C	46 ± 9	56 ± 8	59 ± 17	69 ± 16	88 ± 7	C	45 ± 3	47 ± 6	55 ± 8	59 ± 6	71 ± 2	88 ± 6	88 ± 4	66 ± 3	67 ± 6	68 ± 4
P41058	RPS29B, 23-32 (24)	40S ribosomal protein S29-B	C	C	41 ± 7	46 ± 7	66 ± 9	89 ± 3	98 ± 1	C	45 ± 4	36 ± 5	50 ± 13	46 ± 11	62 ± 3	87 ± 4	83 ± 7	62 ± 6	57 ± 2	57 ± 4
P41058	RPS29B, 33-40 (39)	40S ribosomal protein S29-B	C	C	55 ± 13	47 ± 6	63 ± 11	87 ± 8	92 ± 8	C	51 ± 7	51 ± 10	64 ± 2	62 ± 10	81 ± 12	83 ± 7	95 ± 2	54 ± 2	61 ± 5	45 ± 5
P05759	RPS31, 44-62 (45;50)b	40S ribosomal protein S31	C	C	46 ± 4	42 ± 2	58 ± 14	83 ± 3	78 ± 2	C	41 ± 4	45 ± 10	36 ± 10	50 ± 5	57 ± 8	64 ± 9	84 ± 5	39 ± 2	42 ± 7	50 ± 2
P05759	RPS31, 68-73 (68)b	40S ribosomal protein S31	C	A	24 ± 7	18 ± 2	25 ± 9	55 ± 13	76 ± 12	A	20 ± 6	21 ± 7	35 ± 9	25 ± 2	23 ± 6	66 ± 8	77 ± 4	27 ± 6	21 ± 3	25 ± 3
P26783	RPS5, 85-92 (87)a	40S ribosomal protein S5	C	C	39 ± 8	42 ± 12	54 ± 16	68 ± 18	73 ± 3		36 ± 1	33 ± 5	44 ± 5	55 ± 10	69 ± 5	52 ± 8	61 ± 6
P05754	RPS8B, 165-178 (168)b	40S ribosomal protein S8	C	A	9 ± 4	15 ± 11	18 ± 6	68 ± 9	84 ± 8	A	10 ± 2	16 ± 6	19 ± 11	25 ± 9	30 ± 8	62 ± 3	74 ± 4	22 ± 2	18 ± 2	22 ± 1
P05754	RPS8B, 179-195 (179)	40S ribosomal protein S8	C	B	14 ± 2	11 ± 6	14 ± 6	38 ± 17	50 ± 16	B	15 ± 3	11 ± 2	13 ± 4	17 ± 5	30 ± 9	44 ± 10	71 ± 12	19 ± 7	20 ± 6	17 ± 7
Q12464	RVB2, 221-232 (224)	RuvB-like protein 2	N	A	13 ± 6	19 ± 5	27 ± 3	63 ± 7	74 ± 10	B	15 ± 3	22 ± 11	13 ± 3	17 ± 1	30 ± 6	39 ± 5	64 ± 9
P39954	SAH1, 192-199 (198)	Adenosylhomocysteinase	C	A	16 ± 4	33 ± 6	28 ± 3	45 ± 4	84 ± 2	A	19 ± 3	22 ± 9	19 ± 19	21 ± 0	40 ± 5	75 ± 7	70 ± 14
P39954	SAH1, 218-236 (231)	Adenosylhomocysteinase	C	A	12 ± 2	27 ± 9	18 ± 10	86 ± 6	86 ± 13	A	8 ± 5	16 ± 11	17 ± 9	26 ± 12	33 ± 3	76 ± 7	90 ± 3	39 ± 3	26 ± 4	25 ± 6
P21243	SCL1, 63-77 (74)c	Proteasome component C7-alpha	C, M	A	4 ± 1	20 ± 3	14 ± 4	71 ± 9	88 ± 7	A	14 ± 4	23 ± 7	13 ± 7	15 ± 1	28 ± 9	60 ± 14	85 ± 6	29 ± 1	22 ± 1	25 ± 1
P47052	SDH1b, 613-632 (624)	Succinate dehydrogenase flavoprotein subunit 2	M	A	21 ± 4	15 ± 5	15 ± 7	72 ± 7	83 ± 6	A	13 ± 0	12 ± 5	19 ± 3	19 ± 6	36 ± 8	87 ± 6	85 ± 5
P29478	SEC65, 98-110 (104)	Signal recognition particle subunit SEC65	ER	B	10 ± 4	10 ± 2	12 ± 6	37 ± 10	70 ± 6	A	12 ± 2	13 ± 7	8 ± 2	16 ± 4	31 ± 4	80 ± 10	77 ± 11
P33330	SER1, 182-202 (182)	Phosphoserine aminotransferase	C	A	11 ± 3	9 ± 2	23 ± 9	55 ± 5	86 ± 8	A	8 ± 3	8 ± 3	13 ± 4	14 ± 2	25 ± 8	60 ± 9	72 ± 11
P07284	SES1, 363-379 (370;373)a	Seryl-tRNA synthetase	C	A	26 ± 4	30 ± 8	44 ± 4	69 ± 7	70 ± 6	A	21 ± 2	29 ± 5	36 ± 2	32 ± 9	42 ± 13	58 ± 6	74 ± 0	39 ± 6	26 ± 5	35 ± 6
P07284	SES1, 397-410 (400)b	Seryl-tRNA synthetase	C	B	11 ± 2	14 ± 3	17 ± 12	42 ± 4	53 ± 8	A	9 ± 0	12 ± 2	12 ± 3	10 ± 5	25 ± 10	67 ± 0	77 ± 8
P07284	SES1, 411-433 (413;414)b	Seryl-tRNA synthetase	C	E	22 ± 4	23 ± 6	55 ± 6	66 ± 7	79 ± 4		20 ± 5	19 ± 5	17 ± 6	43 ± 7	65 ± 4	71 ± 7	81 ± 7
P37292	SHM1, 89-106 (103)	Serine hydroxymethyltransferase	M	A	14 ± 2	12 ± 0	19 ± 10	48 ± 4	83 ± 7	A	13 ± 2	11 ± 2	15 ± 2	14 ± 4	27 ± 3	79 ± 10	88 ± 2	15 ± 4	20 ± 5	17 ± 1
P37291	SHM2, 188-198 (197)	Serine hydroxymethyltransferase	C	A	23 ± 7	15 ± 3	28 ± 7	62 ± 19	87 ± 9	B	15 ± 5	19 ± 1	33 ± 2	18 ± 5	24 ± 5	44 ± 5	78 ± 11
P34223	SHP1, 78-103 (88)	UBX domain-containing protein 1	C, N	A	13 ± 3	9 ± 1	18 ± 5	48 ± 10	79 ± 7	A	14 ± 4	16 ± 3	14 ± 7	17 ± 3	33 ± 5	66 ± 10	78 ± 6	22 ± 2	22 ± 1	26 ± 2
P36024	SIS2, 2-23 (21)	Protein SIS2	C, N		18 ± 3	24 ± 4	21 ± 8	43 ± 10	38 ± 5
P32568	SNQ2, 1097-1121 (1098)	Protein SNQ2	C, M		30 ± 7	62 ± 10	42 ± 10	45 ± 15	86 ± 11		38 ± 12	23 ± 5	38 ± 12	63 ± 8	67 ± 6	76 ± 5	84 ± 10
P00445	SOD1, 138-154 (147)	Superoxide dismutase [Cu-Zn]	C,M	G	72 ± 7	63 ± 4	72 ± 14	80 ± 9	95 ± 3	C	52 ± 3	47 ± 8	56 ± 7	60 ± 10	58 ± 4	83 ± 4	93 ± 4	64 ± 6	63 ± 2	69 ± 6
P00445	SOD1, 45-69 (58)	Superoxide dismutase [Cu-Zn]	C,M	G	69 ± 4	83 ± 12	84 ± 6	86 ± 7	95 ± 4	G	55 ± 8	63 ± 6	56 ± 8	74 ± 3	83 ± 4	77 ± 11	83 ± 9
P10591	SSA1, 4-34 (15)c	Heat shock protein SSA1	C,N	F	13 ± 3	13 ± 2	17 ± 4	25 ± 8	21 ± 2	F	8 ± 1	8 ± 1	12 ± 2	13 ± 3	22 ± 8	15 ± 7	20 ± 4
P10592	SSA2, 14-34 (15)b	Heat shock protein SSA2	C	A	17 ± 5	17 ± 3	13 ± 3	73 ± 5	99 ± 0	B	13 ± 3	11 ± 1	14 ± 6	22 ± 3	20 ± 9	47 ± 9	81 ± 7
P10592	SSA2, 304-313 (308)b	Heat shock protein SSA2	C	A	7 ± 1	11 ± 2	5 ± 3	81 ± 11	87 ± 7	A	10 ± 5	8 ± 1	13 ± 2	12 ± 4	21 ± 8	73 ± 9	90 ± 7	21 ± 6	24 ± 6	22 ± 7
P11484	SSB1, 431-451 (435)a	Heat shock protein SSB1	C	A	14 ± 3	15 ± 6	22 ± 8	71 ± 8	86 ± 3	A	11 ± 0	7 ± 3	17 ± 3	16 ± 8	24 ± 9	79 ± 14	80 ± 9
P11484	SSB1, 431-455 (435;454)a	Heat shock protein SSB1	C	B	19 ± 3	18 ± 1	26 ± 13	42 ± 11	45 ± 6	F	12 ± 4	15 ± 7	10 ± 3	20 ± 6	32 ± 2	33 ± 6	29 ± 7
P40150	SSB2, 452-466 (454)c	Heat shock protein SSB2	C	A	11 ± 3	7 ± 2	12 ± 3	73 ± 16	81 ± 13	A	19 ± 8	19 ± 7	16 ± 6	22 ± 7	31 ± 5	51 ± 9	81 ± 5
P32589	SSE1, 223-235 (228)c	Heat shock protein homolog SSE1	C	F	10 ± 3	16 ± 6	27 ± 4	22 ± 10	40 ± 5	F	7 ± 3	14 ± 5	16 ± 4	12 ± 4	11 ± 2	17 ± 7	24 ± 9
P32590	SSE2, 375-388 (380)c	Heat shock protein homolog SSE2	C	A	9 ± 4	9 ± 3	12 ± 7	58 ± 5	76 ± 8	A	6 ± 2	10 ± 4	11 ± 2	11 ± 5	19 ± 11	71 ± 6	89 ± 3	29 ± 6	30 ± 5	28 ± 1
P38353	SSH1, 70-77 (74)	Sec sixty-one protein homolog	ER	B	7 ± 5	10 ± 5	18 ± 10	32 ± 7	82 ± 12	B	6 ± 4	7 ± 4	13 ± 6	15 ± 4	27 ± 9	40 ± 5	87 ± 8
P39926	SSO2, 108-123 (122)	Protein SSO2	ER/G	C	39 ± 4	34 ± 5	46 ± 4	59 ± 8	67 ± 12	C	44 ± 5	40 ± 9	28 ± 7	32 ± 4	46 ± 2	59 ± 8	74 ± 13
P38788	SSZ1, 65-85 (81)	Ribosome-associated complex subunit SSZ1	C		29 ± 8	27 ± 2	42 ± 12	58 ± 10	50 ± 7	B	17 ± 6	21 ± 1	28 ± 3	26 ± 3	17 ± 1	31 ± 7	49 ± 6	24 ± 2	27 ± 5	30 ± 3
Q07478	SUB2, 359-368 (360)	ATP-dependent RNA helicase SUB2	N	A	10 ± 5	19 ± 3	16 ± 6	54 ± 20	94 ± 3	A	14 ± 8	21 ± 7	22 ± 3	20 ± 3	34 ± 4	83 ± 4	83 ± 2
P53616	SUN4, 233-246 (239)	Septation protein SUN4	C, M	F	5 ± 2	11 ± 1	5 ± 3	9 ± 2	9 ± 2	F	8 ± 3	11 ± 8	11 ± 5	13 ± 4	16 ± 4	14 ± 5	14 ± 3
P02994	TEF1, 21-37 (31)b	Elongation factor 1-alpha	C	A	18 ± 3	14 ± 3	23 ± 11	62 ± 6	81 ± 1	A	15 ± 3	19 ± 4	15 ± 1	14 ± 5	29 ± 4	81 ± 1	88 ± 2	26 ± 6	6 ± 2	16 ± 4
P02994	TEF1, 320-328 (324)a	Elongation factor 1-alpha	C	A	11 ± 4	8 ± 4	22 ± 8	85 ± 7	80 ± 4	A	13 ± 1	14 ± 6	16 ± 2	21 ± 5	22 ± 11	67 ± 11	84 ± 2	14 ± 5	8 ± 3	10 ± 2
P02995	TEF1, 356-369 (361;368)a	Elongation factor 1-alpha	C							E	18 ± 6	16 ± 6	6 ± 2	7 ± 2	16 ± 3	18 ± 8	14 ± 2
P02994	TEF1, 409-421 (409)a	Elongation factor 1-alpha	C	D	13 ± 3	38 ± 7	40 ± 8	62 ± 11	70 ± 11	A	18 ± 3	30 ± 4	17 ± 4	26 ± 6	36 ± 4	57 ± 13	68 ± 3	39 ± 3	26 ± 6	27 ± 7
P16521	TEF3, 665-696 (691)c	Elongation factor 3A	C	A	11 ± 2	17 ± 8	12 ± 5	45 ± 6	68 ± 11	B	17 ± 5	16 ± 7	20 ± 7	15 ± 3	31 ± 4	49 ± 5	73 ± 8
P16521	TEF3, 708-732 (731)c	Elongation factor 3A	C	A	9 ± 4	16 ± 6	21 ± 7	80 ± 8	87 ± 4	A	12 ± 2	14 ± 5	9 ± 2	17 ± 7	20 ± 9	80 ± 1	81 ± 7	35 ± 1	34 ± 1	33 ± 6
P36008	TEF4, 125-143 (129)c	Elongation factor 1-gamma 2	C	B	7 ± 2	14 ± 7	8 ± 3	43 ± 16	62 ± 8	B	9 ± 2	8 ± 4	12 ± 3	14 ± 2	26 ± 8	48 ± 6	61 ± 5
P17255	TFP1, 356-367 (358)	V-type proton ATPase catalytic subunit A	V	A	9 ± 3	13 ± 5	22 ± 7	74 ± 7	88 ± 10	A	10 ± 3	6 ± 3	18 ± 8	16 ± 2	30 ± 7	73 ± 4	89 ± 3	28 ± 2	18 ± 2	25 ± 4
P17423	THR1, 216-231 (216)	Homoserine kinase	C	A	8 ± 3	6 ± 1	11 ± 3	60 ± 11	98 ± 1	A	8 ± 3	12 ± 1	18 ± 11	29 ± 9	36 ± 6	79 ± 14	86 ± 0
P16120	THR4, 416-432 (428)	Threonine synthase	C, N	A	9 ± 3	9 ± 3	13 ± 4	53 ± 10	82 ± 8	A	12 ± 2	8 ± 3	14 ± 1	23 ± 12	22 ± 5	66 ± 2	70 ± 3
P04801	THS1, 264-278 (268)	Threonyl-tRNA synthetase	C, M	A	26 ± 4	30 ± 11	32 ± 11	52 ± 9	60 ± 10	A	30 ± 5	27 ± 5	17 ± 2	30 ± 2	48 ± 3	58 ± 9	70 ± 12	28 ± 7	32 ± 4	25 ± 3
P38912	TIF11, 83-101 (89)	Eukaryotic translation initiation factor 1A	C	A	12 ± 3	4 ± 1	14 ± 6	63 ± 7	86 ± 8	A	13 ± 1	9 ± 3	11 ± 5	14 ± 2	22 ± 5	82 ± 13	86 ± 4
P87108	TIM10, 44-64 (44;61)	Mit. import inner memb. translocase subunit TIM10	M	G	93 ± 5	99 ± 0	97 ± 2	95 ± 3	95 ± 2	G	90 ± 5	78 ± 10	83 ± 6	88 ± 4	93 ± 2	92 ± 6	94 ± 3	64 ± 3	94 ± 1	92 ± 2
Q01852	TIM44, 356-370 (369)	Mit. import inner memb. translocase subunit TIM44	M	A	10 ± 2	13 ± 4	16 ± 4	63 ± 13	78 ± 8	A	8 ± 2	18 ± 4	15 ± 4	27 ± 5	29 ± 10	67 ± 11	95 ± 3
P23644	TOM40, 324-330 (326)	Mitochondrial import receptor subunit TOM40	M	A	17 ± 3	18 ± 5	32 ± 13	61 ± 11	75 ± 12	A	16 ± 4	19 ± 2	30 ± 8	16 ± 4	32 ± 3	57 ± 7	78 ± 8
P00942	TPI1, 115-134 (126)	Triosephosphate isomerase	C	A	7 ± 4	9 ± 5	10 ± 2	56 ± 4	63 ± 6	B	4 ± 3	5 ± 1	5 ± 2	10 ± 5	10 ± 4	30 ± 13	78 ± 4
P00942	TPI1, 27-55 (41)	Triosephosphate isomerase	C	A	7 ± 4	4 ± 2	5 ± 2	68 ± 13	93 ± 4	A	5 ± 2	3 ± 1	8 ± 2	14 ± 8	27 ± 4	74 ± 8	90 ± 3
Q00764	TPS1, 206-222 (210)	Alpha,alpha-trehalose-phosphate synthase	C	A	6 ± 4	7 ± 2	10 ± 4	43 ± 7	76 ± 7	B	12 ± 4	30 ± 10	13 ± 4	19 ± 5	21 ± 4	45 ± 5	76 ± 12	22 ± 7	19 ± 7	25 ± 8
P15565	TRM1, 333-343 (333)	N(2),N(2)-dimethylguanos. tRNA methyltransferase	N, M	G	65 ± 13	68 ± 8	64 ± 10	63 ± 11	83 ± 13	G	53 ± 2	71 ± 8	67 ± 12	72 ± 5	67 ± 14	67 ± 12	72 ± 9	63 ± 3	62 ± 4	58 ± 4
P00899	TRP2, 121-135 (133)	Anthranilate synthase component 1	C	A	6 ± 4	5 ± 4	7 ± 3	63 ± 3	87 ± 8	A	7 ± 3	7 ± 2	14 ± 2	16 ± 3	25 ± 3	63 ± 0	86 ± 7	32 ± 5	32 ± 5	29 ± 1
P00931	TRP5, 402-422 (420)	Tryptophan synthase	C, N	A	7 ± 3	13 ± 2	21 ± 7	96 ± 3	86 ± 12	A	15 ± 2	23 ± 9	30 ± 3	29 ± 3	25 ± 5	79 ± 5	91 ± 3
P29509	TRR1, 138-153 (142;145)	Thioredoxin reductase 1	C	E	33 ± 6	33 ± 2	65 ± 3	77 ± 6	82 ± 1	E	34 ± 3	39 ± 0	42 ± 3	44 ± 2	73 ± 0	80 ± 3	86 ± 1	43 ± 3	49 ± 2	48 ± 4
P22515	UBA1, 596-603 (600)	Ubiquitin-activating enzyme E1 1	C, N	A	27 ± 3	22 ± 1	29 ± 7	55 ± 9	84 ± 7	B	14 ± 3	17 ± 1	27 ± 2	15 ± 8	31 ± 12	20 ± 6	54 ± 5
P15731	UBC4, 103-129 (108)	Ubiquitin-conjugating enzyme E2 4	N	E	19 ± 4	23 ± 8	48 ± 5	70 ± 11	81 ± 13	E	20 ± 8	15 ± 4	22 ± 5	24 ± 3	49 ± 6	73 ± 6	88 ± 6
P32861	UGP1, 351-369 (364)	UTP--glucose-1-phosphate uridylyltransferase	C	A	11 ± 3	9 ± 6	24 ± 13	71 ± 5	80 ± 4	F	12 ± 5	25 ± 10	14 ± 3	16 ± 6	26 ± 3	21 ± 7	30 ± 8
P07259	URA2, 1832-1854 (1832)	Protein URA2	C	A	11 ± 4	17 ± 10	13 ± 7	73 ± 6	99 ± 0	A	12 ± 1	11 ± 1	9 ± 1	20 ± 3	37 ± 11	60 ± 7	89 ± 9
P13298	URA5, 11-23 (19)	Orotate phosphoribosyltransferase 1	C, N	A	5 ± 3	13 ± 3	10 ± 6	74 ± 15	89 ± 8	A	6 ± 2	7 ± 4	13 ± 4	21 ± 2	26 ± 4	71 ± 8	60 ± 9	32 ± 4	33 ± 4	34 ± 1
P39968	VAC8, 300-317 (315)	Vacuolar protein 8	V	B	18 ± 4	16 ± 3	30 ± 17	36 ± 12	75 ± 5	A	17 ± 2	15 ± 1	15 ± 4	17 ± 2	23 ± 11	53 ± 14	67 ± 10	27 ± 3	15 ± 7	18 ± 4
P39968	VAC8, 341-359 (352)	Vacuolar protein 8	V	A	23 ± 5	20 ± 4	32 ± 5	64 ± 9	81 ± 16	A	14 ± 7	17 ± 7	19 ± 2	14 ± 2	27 ± 8	62 ± 5	83 ± 6
P39968	VAC8, 428-447 (445)	Vacuolar protein 8	V	B	12 ± 3	10 ± 1	12 ± 2	42 ± 17	54 ± 3	B	11 ± 4	11 ± 5	7 ± 2	17 ± 7	34 ± 6	45 ± 5	73 ± 5	21 ± 2	15 ± 5	18 ± 3
P07806	VAS1, 998-1031 (1015)	Valyl-tRNA synthetase	C, M	F	15 ± 7	15 ± 3	22 ± 3	26 ± 9	32 ± 6
P16140	VMA2, 170-189 (188)	V-type proton ATPase subunit B	C, V	A	17 ± 2	14 ± 4	21 ± 5	73 ± 13	82 ± 4	A	14 ± 1	12 ± 4	14 ± 1	15 ± 3	30 ± 2	66 ± 14	79 ± 7	22 ± 7	16 ± 3	23 ± 1
P32563	VPH1, 386-403 (394;396)	V-type proton ATPase subunit a	V	A	11 ± 1	8 ± 2	22 ± 4	62 ± 11	89 ± 5	A	12 ± 2	10 ± 2	21 ± 2	18 ± 4	23 ± 6	66 ± 7	67 ± 7
P25654	YCR090C, 112-125 (124)	UPF0587 protein YCR090C	C, N	E	34 ± 8	39 ± 12	67 ± 4	76 ± 9	88 ± 9
P25491	YDJ1, 140-149 (143;146)a	Mitochondrial protein import protein MAS5	C	G	64 ± 5	53 ± 8	70 ± 2	68 ± 5	76 ± 5	G	56 ± 9	59 ± 5	70 ± 14	62 ± 4	85 ± 1	88 ± 3	95 ± 2
P25491	YDJ1, 181-200 (185;188)a	Mitochondrial protein import protein MAS5	C	E	46 ± 4	46 ± 4	82 ± 9	89 ± 8	75 ± 7	E	45 ± 3	44 ± 3	51 ± 7	70 ± 3	73 ± 16	83 ± 4	88 ± 1
P25491	YDJ1, 364-382 (370)b	Mitochondrial protein import protein MAS5	C	A	7 ± 2	10 ± 6	9 ± 5	68 ± 12	82 ± 6	A	8 ± 2	16 ± 3	11 ± 3	13 ± 6	25 ± 5	75 ± 6	77 ± 10
Q03034	YDR539W, 58-74 (69)	Uncharacterized protein YDR539W	C	A	15 ± 4	19 ± 5	22 ± 4	74 ± 7	90 ± 2	A	15 ± 0	21 ± 5	27 ± 6	31 ± 4	51 ± 10	63 ± 9	88 ± 7
P38708	YHR020W, 387-405 (396)	Putative prolyl-tRNA synthetase YHR020W	C	A	9 ± 4	4 ± 1	18 ± 7	61 ± 19	80 ± 7	A	13 ± 0	19 ± 4	7 ± 1	15 ± 3	25 ± 7	70 ± 3	81 ± 4
Q06252	YLR179C, 137-146 (142)	Uncharacterized protein YLR179C	C, N	A	4 ± 3	3 ± 2	13 ± 4	75 ± 13	91 ± 5
Q12305	YOR285W, 93-103 (98)	Putative thiosulfate sulfurtransferase YOR285W	M	A	21 ± 2	9 ± 6	18 ± 10	67 ± 1	79 ± 6	A	18 ± 1	17 ± 3	13 ± 2	17 ± 2	32 ± 6	66 ± 5	74 ± 10
P41920	YRB1, 134-154 (135)	Ran-specific GTPase-activating protein 1	C, N	A	16 ± 6	9 ± 1	17 ± 4	69 ± 6	85 ± 5	A	16 ± 3	12 ± 0	16 ± 6	14 ± 4	27 ± 8	60 ± 6	76 ± 13
Q12512	ZPS1, 123-142 (123;130)	Protein ZPS1	C, V	G	96 ± 1	91 ± 5	91 ± 4	98 ± 1	94 ± 4	G	91 ± 2	89 ± 3	81 ± 5	87 ± 3	85 ± 4	82 ± 8	90 ± 6
P32527	ZUO1, 162-178 (167)	Zuotin	C, M	F	13 ± 6	13 ± 4	12 ± 2	15 ± 4	19 ± 5	F	12 ± 2	14 ± 1	16 ± 2	18 ± 2	16 ± 2	24 ± 9	21 ± 6	17 ± 1	19 ± 2	17 ± 3
